# Supplementary material for: Epidemiological Study on the Interaction between the PNPLA3 (rs738409) and Gut Microbiota in Metabolic Dysfunction-Associated Steatotic Liver Disease
Source: Genes (Basel). 2024 Sep 6;15(9):1172. doi: 10.3390/genes15091172 (PMC11430940; doi:10.3390/genes15091172)
Supplement: Supplementary file 1 [file genes-15-01172-s001.zip]

Archive with 1 entries (1 files):
- genes-3188347-supplementary.pdf
